# Supplementary material for: The Effect of Combined Drought and Temperature Stress on the Physiological Status of Calcareous Grassland Species as Potential Candidates for Urban Green Infrastructure
Source: Plants (Basel). 2023 May 16;12(10):2003. doi: 10.3390/plants12102003 (PMC10222070; doi:10.3390/plants12102003)
Supplement: Supplementary file 1 [file plants-12-02003-s001.zip]

Archive with 1 entries (1 files):
- plants-2359512-supplementary.pdf
